# Supplementary material for: Obligatory Exercise and Eating Attitudes—A Pilot Study on Polish Adolescents
Source: J Clin Med. 2026 Jul 12;15(14):5455. doi: 10.3390/jcm15145455 (PMC13412378; doi:10.3390/jcm15145455)
Supplement: Supplementary file 1 [file jcm-15-05455-s001.zip]

Archive with 1 entries (1 files):
- jcm-4367033-supplementary.pdf
